# Supplementary material for: SH3Ps—Evolution and Diversity of a Family of Proteins Engaged in Plant Cytokinesis
Source: Int J Mol Sci. 2019 Nov 11;20(22):5623. doi: 10.3390/ijms20225623 (PMC6888108; doi:10.3390/ijms20225623)
Supplement: Supplementary file 1 [file ijms-20-05623-s001.zip]

Archive with 1 entries (1 files):
- Supplements.zip
